# Supplementary material for: Small nucleolar RNAs controlling rRNA processing in Trypanosoma brucei
Source: Nucleic Acids Res. 2019 Jan 3;47(5):2609–29. doi: 10.1093/nar/gky1287 (PMC6411936; doi:10.1093/nar/gky1287)
Supplement: Supplementary Data [file gky1287_supplemental_files.zip]

Archive with 9 entries (9 files):
- Chikne et al Supplementary Figure S2.pdf
- Chikne et al Supplementary Figure S3.pdf
- Chikne et al Supplementary Figure S4.pdf
- Chikne et al Supplementary Figure S5.pdf
- Chikne et al Supplementary Figure S6.pdf
- Chikne et al Supplementary Figure S7.pdf
- Chikne et al Supplementary tables S1_S2.xlsx
- Chikne et al_MS_NAR 00948-A-2017.R3 Supplementary Materials.pdf
- Chikne et al_Supplementary Figure S1.pdf
