# Supplementary material for: Small nucleolar RNAs controlling rRNA processing in Trypanosoma brucei
Source: Nucleic Acids Res. 2019 Jan 3;47(5):2609–29. doi: 10.1093/nar/gky1287 (PMC6411936; doi:10.1093/nar/gky1287)
Supplement: Supplementary Data [file gky1287_supplemental_files.zip › Chikne et al Supplementary tables S1_S2.xlsx]

## Sheet: Supplementary Table S1
	List of Primers
No.	Primer name	5' to 3' sequence	Experiment
1	pGEM-T sense	AAATCTAGAGACGGCCAGTGAATTGTAA	Silencing construct
2	pGEM-T Antisense	ATAACGCGTCCATGATTACGCCAAGCTAT	Silencing construct
3	Sense TB8Cs1C1 xba	AAATCTAGAGGTCTCTACAGTACCCTTGC	Silencing construct
4	Antisense TB8Cs1C1 hind	CCCAAGCTTTGTAGTCAAAGATCATGTTG	Silencing construct
5	SenseTB8Cs1C3 xba	AAATCTAGACATACCTGCATTTGCAATCA	Silencing construct
6	Antisense TB8Cs1C3 hind	CCCAAGCTTAGGGACCCAACAGTCTCACA	Silencing construct
7	Sense TB9Cs2C3 xba	AAATCTAGAAGTGTTTGGGTGTGCGGAGG	Silencing construct
8	Antisense TB9Cs2C3 hind	CCCAAGCTTACTTAACAGAGGGGAAAATG	Silencing construct
9	Sense TB9Cs2C5 xba	AAATCTAGATACATTACCGCAGTGAGTTT	Silencing construct
10	Antisense TB9Cs2C5 hind	CCCAAGCTTAAAAAAACTCGGCGCGTCAG	Silencing construct
11	Sense TB9Cs3C3 xba	AAATCTAGAGCTGGTTTTGTTTCGTAAGC	Silencing construct
12	Antisense TB9Cs3C3 hind	CCCAAGCTTTAACAACGATTAAAAAATAG	Silencing construct
13	Sense TB10Cs1C1 xba	AAATCTAGAAGGTTCTTTGTTACTGGTGT	Silencing construct
14	Antisense TB10Cs1C1 hind	CCCAAGCTTATGATCAAACCGGTCAACGG	Silencing construct
15	Sense TB11Cs3C2 xba	AAATCTAGATCTTCTTTCCTCCCCCTTTC	Silencing construct
16	Antisense TB11Cs3C2 hind	CCCAAGCTTGTCCACGAGCACCTTTCTTC	Silencing construct
17	Sense TB9Cs3H2 xba	AAATCTAGAAATTTCTATCTTTCTCCACT	Silencing construct
18	Antisense TB9Cs3H2 HindIII	CCCAAGCTTATCTACTTCTTGTGCCTCTT	Silencing construct
19	Sense TB10Cs1C4 xba	AAATCTAGATACTTGAGAACAGATACAAA	Silencing construct
20	Antisense TB10Cs1C4 Hind III	CCCAAGCTTAACCGCAATGTAAGATCGTC	Silencing construct
21	sense TB10Cs4C3	TGCGACGATGAGAAACTGTC	Silencing construct
22	Antisense TB10Cs4C3	TGCTCAACATTTGTACACAT	Silencing construct
23	Sense SSU (2202nt-2222nt)	GCAAAAGTCGTAACAAGGTAG	Northern blotting ITS1 probe
24	Antisense T7 ITS1(277-299 nt)	TTAATACGACTCACTATAGGGAGAGCGAGGTTTATATACACATAG	Northern blotting ITS1 probe/ Chimera analysis
25	Sense 5.8S (22nt-40nt)	GGCTTCCTATTTCGTTGA	Northern blotting ITS2 probe
26	Antisense ITS2 rRNA (167nt-187 nt)	TTAATACGACT CACTATAGGGAGAGACTTCCATATCACTCACTACA	Northern blotting ITS2 probe
27	Sense LSUa (1797nt-1814nt)	AATACCAAACCGGCTTATCTGAAAAG	Northern blotting ITS3 probe
28	Antisense T7 ITS3	TTAATACGACTCACTATAGGGAGATATTAACATAAAACAAAAAG	Northern blotting ITS3 probe
29	Sense ITS7 (65nt-84nt)	GTAATGATGCGGAGGTGTGA	Northern blotting ITS7 probe
30	Antisense T7 ITS7 (294-314)	TTAATACGAC TCACTATAGGGAGAGGTTCACAGAGTTGGTGGC	Northern blotting ITS7 probe
31	Sense srRNA1	GTGGAAATGCGAAACACT	Northern blotting sr1 probe
32	Antisense T7 srRNA1	TTAATACGACTCACTATAGGGAGATTCACTTTCGCATTTCCACAGTT	Northern blotting sr1 probe
33	Sense srRNA2	CGGTGGTTCTCGGCTGA	Northern blotting sr2 probe
34	Antisense T7 srRNA2	TTAATACGACTCACTATAGGGAGAGAAATTCAACGTCAATGAGC	Northern blotting sr2 probe
35	Sense srRNA6	TCTCGAATCGCCACTTCTCT	Northern blotting sr6 probe
36	Antisense T7 srRNA6	TTAATACGACTCACTATAGGGAGAGATCTTGTGAAAATGAAG	Northern blotting sr6 probe
37	Sense srRNA 4	CTC CAA ACG AGA GTA CAT GC	Northern blotting sr4 probe
38	Antisense T7 srRNA4	TTAATACGACTCACTATAGGGAGAAAAAGTCCCTGAGCATGAAA	Northern blotting sr4 probe
39	7SL sense (Tb927.8.2861)	CCGCTCGAGAGCCGGAGCGCATTGCTCTG	Northern blotting 7SL probe
40	7SL Antisense T7	TTAATACGACTCACTATAGGGAGACCCAAGCTTCCGCCTCGCGA	Northern blotting 7SL probe
41	sense 5.8S (1nt-20nt)	AACGTGTCGCGATGGATGAC	Northern blotting 5.8S probe
42	Anti sense T7 5.8S	TTAATACGACTCACTATAGGGAGAATTCGACACTGAGAAATGTG	Northern blotting 5.8S probe
43	Sense U3	AAGACCGTACTCTGAACAGAATCG	Northern blotting
44	Antisense U3	TTAATACGACTCACTATAGGGAGAATCCTTCTGGAACCGGCTC	Northern blotting
45	Sense TB11Cs2C1	TGAATGATGACTGACAAAAC	Northern blotting
46	Antisense T7 TB11Cs2C1	TTAATACGACTCACTATAGGGAGAAATCAGTCTGGGGCGACAAT	Northern blotting
47	Sense TB9Cs2C5	GCCACTGATGAAAGAGCTTC	Northern blotting
48	Antisense T7 TB9Cs2C5	TTAATACGACTCACTATAGGGAGAACGTCAGCTCGGAGCGAAAG	Northern blotting
49	Sense TB10Cs4C3	TGCGACGATGAGAAACTGTC	Northern blotting
50	Antisense T7 TB10Cs4C3	TTAATACGACTCACTATAGGGAGATGCTCAACATTTGTACACAT	Northern blotting
51	Sense TB10Cs1C4	GAGAATGATGAGATTGCCAT	Northern blotting
52	Anti TB10Cs1C4 T7	TTAATACGACTCACTATAGGGAGATCGTCAGTGCCGCATGATAA	Northern blotting
53	Sense TB11Cs3C2	TGATGAAAAACCTTTCATGC	Northern blotting
54	Antisense T7 TB11Cs3C2	TTAATACGACTCACTATAGGGAGATTCAGAATGCCGTCTATAAT	Northern blotting
55	Sense TB10Cs1C1	GTGTATGATGAGAAACCTAT	Northern blotting
56	Antisense T7 TB10Cs1C1	TTAATACGACTCACTATAGGGAGAACATCAGTGCTACTATCTAA	Northern blotting
57	Sense TB9Cs2C3	GTGGCCGATGATGGAAACTA	Northern blotting
58	Antisense T7 TB9Cs2C3	TTAATACGACTCACTATAGGGAGAAGGTTCAGTGCAGGTCTGTG	Northern blotting
59	Sense TB8Cs1C3	ACACATGATGAGCAGCAAAG	Northern blotting
60	Antisense T7 TB8Cs1C3	TTAATACGACTCACTATAGGGAGAGCATCAGTAACAGAATAGAA	Northern blotting
61	Sense TB8Cs1C1	GTGTGTGATGTATATACGAC	Northern blotting
62	Antisense T7 TB8Cs1C1	TTAATACGACTCACTATAGGGAGATTGTCAGTGAGGAAGCAAAA	Northern blotting
63	Sense TB9Cs3C3	CTCTATGATGTTAAAAGAAG	Northern blotting
64	Antisense T7 TB9Cs3C3	TTAATACGACTCACTATAGGGAGATTCTCAGACATAGCGCCTCT	Northern blotting
65	Sense TB9Cs3H2	CGAGTGCCCTCAGGTATTGT	Northern blotting
66	Antisense T7 TB9Cs3H2	TTAATACGACTCACTATAGGGAGAACTTCTTGTGCCTCTTGAAC	Northern blotting
67	Tif6 /Cdc95(Tb11.v5.0246)_Downstream Sense	TTGCGCGATACGTTGGTGGATGAACTGGCAGGTTCTGGTAGTGGTTCCGG	Protein Tagging
68	Tif6 /Cdc95_Downstream Antisense TAG	ATAATGTTCTTTCGAAAGATGAATTGTCCACCAATTTGAGAGACCTGTGC	Protein Tagging
69	Tif6 /Cdc95_3' sgRNA primer	GAAATTAATACGACTCACTATAGGCGCATCCGAGACGAAGATAAGTTTTAGAGCTAGAAATAGC	Protein Tagging
70	sgRNA_T7_Common_R	CAAAATCTCGATCTTTATCGTTCAATTTTATTCCGATCAGGCAATAGTTGAACTTTTTCACCGTGGCTCAGCCACGAAAA	Protein Tagging
71	Sense_PTP_HindIII_SSF1	AAAAAGCTTGG ATGGGGAAATCTAAAAAGAT	Protein Tagging
72	Antisense_PTP_ApaI_SSF1	TTTGGGCCCAACAGCCTTAGCATTGATAT	Protein Tagging
73	Biotin-Antisense TB9Cs2C5 snoRNA- (76nt- 96 nt)	B/CCACGTCAGCTCGGAGCGAAAG	RNA walk affinity selection
74	Biotin-Antisense TB9Cs3C3 snoRNA (81nt-101 nt)	B/CCAACCACAATAGCAGAAGCAC	RNA walk affinity selection
75	Biotin-Antisense TB10Cs1C1 snoRNA (45-64 nt)	B/CCTTACTCATCAGGTAATATGC	RNA walk affinity selection
76	Biotin-Antisense TB10Cs1C4 snoRNA (46nt-65 nt)	B/CCCATGATAAAATGCATCAGGG	RNA walk affinity selection
77	Biotin-Antisense TB10Cs4C3 snoRNA (18nt-38nt)	B/CCTCGGTCCGCCTGTCGTTAGAC	RNA walk affinity selection
78	Biotin-Antisense TB11Cs3C2 snoRNA (47nt-66 nt)	B/CCGCAAGCAGCTTGTGCCTGCC	RNA walk affinity selection
79	Sense 5’ ETS (401nt-420 nt)	CTTCGGACTGTTTGCTTTCC	RT PCR
80	Anti-Sense 5' ETS (933nt-952nt)	CCC ATA TTT TTC AGT ATA A	RT PCR
81	Antisense 5’ ETS (1105nt-1125nt)	AGT GTA AGC GCG TGA TCC GCT GT	RT PCR/ Chimera
82	Sense SSU (1660 nt-1678 nt)	TTTGGTCGGTGGAGTGAT	RT PCR
83	Antisense SSU (2222 nt-2242 nt)	AGCTGCAGG TTCACCTACAG	RT PCR
84	Antisense SSU (1895-1912 nt)	ATTGTAGTGCGCGTGTCG	RT PCR
85	Sense ITS1 (1nt-18nt)	CTGATATCCATTATACAA	RT PCR
86	Antisense ITS1 (277nt-299nt)	GCGAGGTTTATATACACATAG	RT PCR/ Chimera
87	Sense ITS2 rRNA (1nt-20 nt)	ATAAAAACAAAACACACACC	RT PCR
88	Antisense ITS2 rRNA (183nt-202 nt)	TTAATACGACTCACTATAGGGAGAGCCTTTCCCATTTCTCTTCC	RT PCR/ Chimera
89	Sense LSUa (1892nt-1913nt)	TGAATAGCCATGTGTGTGTGAG	RT PCR
90	Sense LSUa (980nt-999nt)	GTAGCGATGCTGACGTGCAA	RT PCR
91	Antisense LSUa (1895nt-1915nt)	CACTCACACACACATGGCTAT	RT PCR
92	Sense LSUa (1472nt-1492nt)	CCATTATTCCTTTGGTGAGG	RT PCR
93	Antisense LSUa (1607-1626)	GGCTTAAGCGTCATCCATTT	RT PCR
94	Antisense T7 ITS3 (59 nt-78 nt)	TTAATACGACTCACTATAGGGAGATTGTGAAGAGCGTGTTTTGG	Chimera
95	Sense srRNA1 (4nt-21nt)	GTGGAAATGCGAAACACT	RT PCR
96	Antisense srRNA1 (177nt-196nt)	TAATGCGCCGAACTCACAAC	RT PCR
97	Antisense ITS4 (41nt-62nt)	TATAATATATGATTTTTGTTTTC	RT PCR
98	Sense LSUβ (5nt-24nt)	ACTGCAGACCGTACTCATCA	RT PCR/DNA sequencing
99	Antisense LSUβ (701nt-719nt)	ACA CCT CCA AAG TCG CCG CA	RT PCR
100	Sense LSUβ (1236nt-1255nt)	ATCATACCAGAGGTGTCAGA	RT PCR
102	Antisense ITS5 (107nt-127nt)	TTAATACGACTCACTATAGGGAGAACACGTGTGTATAACAGCATT	Chimera
103	Sense ITS6 (5nt-24nt)	GCAAAAAGCAAAAAGAGAAA	RT PCR
104	Antisense T7 ITS6 (296 nt)	TTAATACGACTCACTATAGGGAGAGAAATTCAACGTCAATGAGCCATAT	RT PCR/ Chimera
105	Sense srRNA4 (1 nt-20 nt)	TTTTGTCCCTCTCCAAACGA	RT PCR
106	Antisense srRNA4 (116nt-136 nt)	AAAAGTCCCTGAGCATGAAA	RT PCR
107	Sense ITS7 rRNA (65nt-84nt)	GTAATGATGCGGAGGTGTGA	RT PCR
108	Antisense ITS7 (294nt-314nt)	GGTTCACAGAGTTGGTGGC	RT PCR/ Chimera
109	Sense 3'ETS (1nt-20nt)	GAAGAAGTCATGTGTGTGTG	RT PCR/ Chimera
110	Antisense 3'ETS (489nt-509nt)	ACAGCCACAAAATATACGGT	RT PCR/ Chimera
111	Sense 3' ETS (396-415 nt)	GGAGACAGCTTGCACACGTA	Chimera
112	Anti sense 3'ETS (149-168nt)	AGCAGAATGTCCGAGTGACC	Chimera
113	Anti sense 3'ETS (583-602 nt)	AGCCACACCTCCCATATTGT	Chimera
114	Antisense 5' ETS (933nt-952nt)	CCCATATTTTTCAGTATAA	Chimera
115	Sense 5' ETS(81nt-100nt)	TTGCGCAATGCGATACGGAA	Chimera
116	Sense 5' ETS (826-847nt)	GTGCAGTCGTCTGTATATTCAC	Chimera
117	Sense LSUβ (1236nt-1255nt)	ATCATACCAGAGGTGTCAGA	Chimera
118	AntiSense 5' ETS (1053-1074nt)	ATGTGTGGCTGCGAGTGGTGGT	Chimera
119	Antisense 5' ETS (969-989nt)	AACACACTACTTCGTTTATAG	Chimera
120	Antisense ITS4 (11nt-33nt)	TAT AAT ATA TGA TTT TTG TTT TC	Chimera
121	AntiSense U3	TTAATACGACTCACTATAGGGAGA GGATCCTTCTGGAACCGGCT	Chimera
122	AntiSense 5' ETS(145nt-164nt)	CCTTAACTGAGGAAGTGTCA	Chimera
123	Sense U3	AAGACCGTACTCTGAACAGA	Chimera
124	Sense TB10Cs1C1 (1-20 nt)	GTGTATGATGAGAAACCTAT	Chimera
125	Sense TB11Cs3C2(1-20 nt)	TGATGAAAAACCTTTCATGC	Chimera
126	Sense TB9Cs2C5(1-20 nt)	GCCACTGATGAAAGAGCTTC	Chimera
127	Sense TB10Cs1C4(1-20 nt)	GAGAATGATGAGATTGCCAT	Chimera
128	Sense TB9Cs3C3(1-20 nt)	CTCTATGATGTTAAAAGAAG	Chimera
129	Sense TB10Cs4C3(1-20 nt)	TGCGACGATGAGAAACTGTC	Chimera
130	AntiSense TB10Cs4C3 (60-80nt)	TGCTCAACATTTGTACACAT	Chimera
131	AntiSense TB11Cs3C2	TTCAGAATGCCGTCTATAAT	Chimera
132	Antisense LSU β (1466nt-1486 nt)	CTCCGCTTTGCGCGGATAATC	Nm mapping/RT PCR/DNA sequencing
133	Sense SSU (128 nt-1148 nt)	GAGAACGTACTGGTGCGTCA	DNA sequencing/ RT PCR
134	Antisense SSU (1510nt-1532nt)	GTGGTGCCATTCCGTCAATTTC	Nm mapping/ RT PCR/
135	Antisense SSU (2223nt-2242nt)	AAAATGATCCAGCTGCAGGT	DNA sequencing/Nm mapping
136	Antisense SSU (2114nt-2139nt)	CCTGTATTGCACCATCATCGGAAAC	Nm mapping
137	Antisense LSUa (1070-1089nt)	ACCAGCTATCCTGAGGGAAA	Nm mapping
138	Antisense LSU a (1750-1769nt)	TGCGCCGACCACCTTCAC	Nm mapping
139	Antisense LSUb (579-603nt)	GGGACAGAGGGAATCTCATTAATCC	Nm mapping/RT PCR
140	Antisense LSU b(621-639nt)	CGTTCCCTTGACTGTCGT	Nm mapping
141	sense LSU b (346-363nt)	TGCGCACCTACAAATTGC	RT PCR
142	sense LSU a PGEM (736-755 nt)	GAAACACGGACCAAGGAGTC	DNA sequencing/ RT PCR
143	Antisense LSU a (1784-1804nt)	GCCGGTAAAACACACAAACC	DNA sequencing
144	Antisense LSU a (960-979nt)	AGGCCTCCACCGGGGTTTCC	Pseudouridine mapping
145	Antisense sr1 (151nt-173nt)	GGACAGTACGTAGGGTGAGCTGC	Nm mapping

## Sheet: Supplementary Table S2
List of snoRNAs identified in FPLC sizing column fraction library and Procyclic PRS RNA seq library. The read counts (RPKM and in percentile rank based on RPKM) are given for identified snoRNAs.
Serial no	sr no	SnoRNA ID	FPLC sizing column fraction (RPKM)	FPLC sizing column fraction_ Percentile Rank	PRS_ Expt 1 (RPKM)	PRS_1_ Percentile	PRS_ Expt 2 (RPKM)	PRS_2_ Percentile	Type of snoRNA	Reference
1	147	TB11Cs2C2	181583	100	125930	97	99036	93	C/D snoRNA	3
2	145	TB11Cs2H1 (SLA1)	136914	99	101848	95	154905	98	H/ACA snoRNA
3	57	TB9Cs2C1	111469	98	9431	59	12565	61	C/D snoRNA	1
4	149	TB11Cs2C3 (snR30)	96488	98	4150	46	4659	45	C/D snoRNA	2
5	63	TB9Cs2C5	87305	97	76099	92	43341	89	C/D snoRNA	This study
6	13	TB6Cs1C1	80743	97	76603	93	115242	94	C/D snoRNA
7	61	TB9Cs2C3	72586	96	17031	72	23388	76	C/D snoRNA	This study
8	17	TB6Cs1C3	66745	95	17156	72	20958	73	C/D snoRNA	1
9	146	TB11Cs2C1	66594	95	348303	100	462212	100	C/D snoRNA	3
10	68	TB9Cs3H2	49508	94	3115	42	4112	44	H/ACA snoRNA	This study
11	70	TB9Cs3C3	37938	94	4782	46	5419	50	C/D snoRNA	This study
12	152	TB11Cs3C2	32592	93	46919	88	32517	85	C/D snoRNA	This study
13	34	TB8Cs1C4	29744	93	222131	99	123758	96	C/D snoRNA
14	115	TB10Cs4C4	28122	92	24824	80	27811	81	C/D snoRNA	1
15	31	TB8Cs1C1	22563	91	58470	90	56982	90	C/D snoRNA	This study
16	100	TB10Cs2C2	21292	91	102466	96	124217	97	C/D snoRNA
17	91	TB10Cs1C1	18101	90	28491	82	22181	74	C/D snoRNA	This study
18	97	TB10Cs1C4	17993	90	128337	97	137217	98	C/D snoRNA	This study
19	111	TB10Cs4C2	16748	89	6484	53	8127	53	C/D snoRNA
20	132	TB10Cs2ppC1	15013	88	5388	49	6360	52	C/D snoRNA
21	33	TB8Cs1C3	14532	88	29290	84	24691	77	C/D snoRNA	This study
22	98	TB10Cs2C1	14384	87	9224	57	12695	62	C/D snoRNA
23	106	TB10Cs3C3	12673	87	84754	94	79855	92	C/D snoRNA
24	95	TB10Cs1C3	12429	86	13518	68	20931	72	C/D snoRNA
25	113	TB10Cs4C3	12385	86	73691	91	110537	94	C/D snoRNA	This study
26	73	TB9Cs4C2	12028	85	68366	90	100189	93	C/D snoRNA
27	71	TB9Cs4C1	11909	84	77155	93	89803	92	C/D snoRNA
28	65	TB9Cs2C7	10504	84	117619	96	124279	97	C/D snoRNA
29	15	TB6Cs1H2	10013	83	14355	69	19941	71	H/ACA snoRNA
30	11	TB5Cs1C1	9691	83	29686	85	36082	87	C/D snoRNA
31	158	TB11Cs4H3	9525	82	1003	29	1441	30	H/ACA snoRNA
32	102	TB10Cs3C1	8755	81	45961	88	49242	89	C/D snoRNA
33	32	TB8Cs1C2	8706	81	48964	89	58408	90	C/D snoRNA
34	86	TB9Cs1pH1	8246	80	11809	65	12746	62	H/ACA snoRNA
35	170	TB11Cs-3pH1	8163	80	951	27	1006	27	H/ACA snoRNA
36	62	TB9Cs2C4	8086	79	184240	98	264791	99	C/D snoRNA
37	103	TB10Cs3H1	7935	79	18745	74	25957	79	H/ACA snoRNA
38	107	TB10Cs3C4	7862	78	141338	98	124026	96	C/D snoRNA
39	118	TB10Cs5C1	7704	77	20948	75	14923	68	C/D snoRNA
40	156	TB11Cs4H2	7571	77	2082	39	3192	41	H/ACA snoRNA
41	64	TB9Cs2C6	7547	76	92123	94	123535	95	C/D snoRNA
42	78	TB9Cs5C1	7424	76	7266	53	6635	52	C/D snoRNA
43	53	TB9Cs1C1	7351	75	6265	52	5742	51	C/D snoRNA
44	72	TB9Cs4H1	7096	75	5379	48	5413	49	H/ACA snoRNA
45	99	TB10Cs2H1	6922	74	12158	66	15206	68	H/ACA snoRNA
46	41	TB8Cs3H1	6885	73	10757	62	13341	64	H/ACA snoRNA
47	59	TB9Cs2H2	6692	73	11259	64	13037	64	H/ACA snoRNA
48	66	TB9Cs3H1	6627	72	3947	45	3842	42	H/ACA snoRNA
49	2	TB1Cs2H1	6330	72	198	20	246	20	H/ACA snoRNA
50	165	TB11Cs6H1	6055	71	1562	34	1890	34	H/ACA snoRNA
51	74	TB9Cs4H2	5976	70	49592	89	58430	91	H/ACA snoRNA
52	169	TB11Cs3pH1	5841	70	920	26	875	25	H/ACA snoRNA
53	69	TB9Cs3C2	5625	69	10265	61	9608	57	C/D snoRNA
54	36	TB8Cs2C1	5478	69	20291	74	26376	80	C/D snoRNA
55	39	TB8Cs2C2	5237	68	16602	71	20758	72	C/D snoRNA
56	4	TB3Cs1C-1	4987	68	3843	44	5461	50	C/D snoRNA
57	108	TB10Cs3C5	4938	67	12511	66	12951	63	C/D snoRNA
58	134	TB10Cs2ppC3	4734	66	14863	69	18983	70	C/D snoRNA
59	172	TB11Cs4pH1	4654	66	504	22	985	26	H/ACA snoRNA
60	16	TB6Cs1C2	4586	65	10441	61	14740	66	C/D snoRNA
61	60	TB9Cs2C2	4293	65	74175	92	38996	88	C/D snoRNA
62	104	TB10Cs3C2	4039	64	17208	73	22952	75	C/D snoRNA
63	154	TB11Cs4H1	3894	63	23861	78	21057	73	H/ACA snoRNA
64	144	TB11Cs1C3	3848	63	1317	33	1346	29	C/D snoRNA
65	112	TB10Cs4H2	3734	62	5515	49	5259	48	H/ACA snoRNA
66	116	TB10Cs4H4	3630	62	8126	55	9643	57	H/ACA snoRNA
67	123	TB10Cs7C1	3624	61	22860	76	28213	82	C/D snoRNA
68	75	TB9Cs4C3	3515	61	28652	83	28088	82	C/D snoRNA
69	47	TB8Cs4H2	3463	60	6131	52	8853	54	H/ACA snoRNA
70	93	TB10Cs1C2	3423	59	244	21	247	21	C/D snoRNA
71	43	TB8Cs3C2	3324	59	8784	57	10640	60	C/D snoRNA
72	18	TB6Cs1H3	3065	58	8384	56	10290	58	H/ACA snoRNA
73	121	TB10Cs5H3	2799	58	9290	58	8799	54	H/ACA snoRNA
74	105	TB10Cs3H2	2709	57	12607	67	17090	69	H/ACA snoRNA
75	101	TB10Cs2H2	2706	56	8358	56	9452	56	H/ACA snoRNA
76	20	TB6Cs2H1	2654	56	4811	47	4640	44	H/ACA snoRNA
77	157	TB11Cs4C2	2625	55	23914	79	31767	85	C/D snoRNA
78	44	TB8Cs3C3	2621	55	29095	84	34139	86	C/D snoRNA
79	1	TB1Cs1H1	2604	54	696	25	1138	28	H/ACA snoRNA
80	125	TB10Cs7C3b	2531	54	213	20	159	20	C/D snoRNA
81	88	TB9Cs1ppH1	2444	53	2137	40	2516	37	H/ACA snoRNA
82	94	TB10Cs1H2	2359	52	1255	32	1851	33	H/ACA snoRNA
83	56	TB9Cs1H3	2237	52	1184	31	1646	32	H/ACA snoRNA
84	133	TB10Cs2ppC2	2131	51	5557	50	3040	40	C/D snoRNA
85	58	TB9Cs2H1	2109	51	10887	63	10416	59	H/ACA snoRNA
86	155	TB11Cs4C1	2006	50	25684	81	26742	80	C/D snoRNA
87	126	TB10Cs7C3a	1917	50	3507	43	3271	41	C/D snoRNA
88	159	TB11Cs4C3	1866	49	8101	54	9383	55	C/D snoRNA
89	6	TB3Cs2H1	1786	48	1674	36	2174	36	H/ACA snoRNA
90	19	TB6Cs1H4	1783	48	23386	77	23865	77	H/ACA snoRNA
91	49	TB8Cs6H1	1755	47	2791	41	2587	37	H/ACA snoRNA
92	23	TB6Cs1pC1	1743	47	16460	70	14774	67	C/D snoRNA
93	54	TB9Cs1H1	1672	46	2075	38	3063	40	H/ACA snoRNA
94	162	TB11Cs5H2	1630	45	1004	30	1535	31	H/ACA snoRNA
95	9	TB3Cs3C1	1603	45	24938	81	24717	78	C/D snoRNA
96	143	TB11Cs1C2	1400	44	28	17	29	16	C/D snoRNA
97	25	TB7Cs2C1	1390	44	12925	68	11958	61	C/D snoRNA
98	173	TB11Cs4pC1	1382	43	34602	86	29086	83	C/D snoRNA
99	167	TB11Cs1pH-1	1373	43	5544	50	5094	47	H/ACA snoRNA
100	160	TB11Cs5H1	1253	42	677	24	795	24	H/ACA snoRNA
101	96	TB10Cs1H3	1242	41	29948	85	36705	88	H/ACA snoRNA
102	92	TB10Cs1H1	1220	41	3864	45	5044	46	H/ACA snoRNA
103	27	TB7Cs3H2	1189	40	581	23	824	25	H/ACA snoRNA
104	35	TB8Cs2C0	1030	40	23252	77	31155	84	C/D snoRNA
105	48	TB8Cs5H1	1015	39	1973	38	2863	39	H/ACA snoRNA
106	79	TB9Cs5H1	983	38	3748	44	4767	45	H/ACA snoRNA
107	127	TB10Cs1pH1	956	38	24509	80	25365	78	H/ACA snoRNA
108	114	TB10Cs4H3	932	37	8050	54	10174	58	H/ACA snoRNA
109	12	TB5Cs2H1	923	37	979	28	1637	32	H/ACA snoRNA
110	10	TB3Cs2pH1	899	36	1282	32	1514	30	H/ACA snoRNA
111	128	TB10Cs1pH2	859	36	1658	35	2157	35	H/ACA snoRNA
112	5	TB3Cs1C1	847	35	33383	86	29177	84	C/D snoRNA
113	166	TB11Cs7C1	846	34	862	26	1156	29	C/D snoRNA
114	150	TB11Cs3H1	835	34	12094	65	15247	69	H/ACA snoRNA
115	135	TB10Cs2ppC4	815	33	9832	60	9412	56	C/D snoRNA
116	174	TB11Cs4ppH1	791	33	10599	62	7957	53	H/ACA snoRNA
117	40	TB8Cs3H-1	752	32	17578	73	27032	81	H/ACA snoRNA
118	14	TB6Cs1H1	738	31	11392	64	14720	66	H/ACA snoRNA
119	77	TB9Cs4H4	732	31	0	0	0	0	H/ACA snoRNA
120	67	TB9Cs3C1	731	30	38473	87	35985	86	C/D snoRNA
121	80	TB9Cs5C2	703	30	14965	70	13829	65	C/D snoRNA
122	168	TB11Cs1pH1	684	29	2905	42	4824	46	H/ACA snoRNA
123	26	TB7Cs3H1	618	29	9318	58	13678	65	H/ACA snoRNA
124	151	TB11Cs3C1	520	28	23764	78	22899	74	C/D snoRNA
125	8	TB3Cs2H2	498	27	2371	40	3920	43	H/ACA snoRNA
126	42	TB8Cs3C1	494	27	10196	60	10752	60	C/D snoRNA
127	28	TB7Cs1pH1	489	26	1861	37	2847	38	H/ACA snoRNA
128	37	TB8Cs2H1A	483	26	1350	34	1925	34	H/ACA snoRNA
129	90	TB10Cs-7H1	468	25	1673	36	2264	36	H/ACA snoRNA
130	148	TB11Cs2H2	412	25	993	29	701	22	H/ACA snoRNA
131	38	TB8Cs2H1B	314	24	1881	37	2601	38	H/ACA snoRNA
132	84	TB9Cs8H1	313	23	1095	30	1055	28	H/ACA snoRNA
133	124	TB10Cs7C2	289	23	5947	51	5285	49	C/D snoRNA
134	129	TB10Cs1pH3	267	22	968	28	756	23	H/ACA snoRNA
135	164	TB11Cs5H3	263	22	2802	41	3499	42	H/ACA snoRNA
136	87	TB9Cs-1pH1	227	21	427	22	468	22	H/ACA snoRNA
137	120	TB10Cs5H2	127	20	809	25	820	24	H/ACA snoRNA
138	50	TB8Cs7H1	116	20	61	19	79	19	H/ACA snoRNA
139	130	TB10Cs2pC1	99	19	26564	82	23450	76	C/D snoRNA
140	119	TB10Cs5H1	1	19	2	8	2	4	H/ACA snoRNA
141	21	TB6Cs2C1	0	0	5211	48	5242	48	C/D snoRNA
142	55	TB9Cs1H2	0	0	605	24	956	26	H/ACA snoRNA
143	24	TB7Cs1C1	0	0	1326	33	1752	33	C/D snoRNA
144	83	TB9Cs7H1	0	0	9	14	4	11	H/ACA snoRNA
145	76	TB9Cs4H3	0	0	27	16	42	17	H/ACA snoRNA
146	29	TB7Cs1ppH1	0	0	7	13	10	14	H/ACA snoRNA
147	137	TB10Cs6pH1	0	0	32	17	43	17	H/ACA snoRNA
148	7	TB3Cs2C1	0	0	5	8	6	8	C/D snoRNA
149	30	TB8Cs-1H1	0	0	345	21	324	21	H/ACA snoRNA
150	138	TB10Cs6ppH1	0	0	37	18	44	18	H/ACA snoRNA
151	136	TB10Cs5pH1	0	0	10	14	14	14	H/ACA snoRNA
152	52	TB8Cs9H1	0	0	17	15	20	15	H/ACA snoRNA
153	139	TB10Cs7pH1	0	0	4	12	2	4	H/ACA snoRNA
154	89	TB9Cs6pH1	0	0	3	10	6	13	H/ACA snoRNA
155	171	TB11Cs3ppH1	0	0	37	18	50	18	H/ACA snoRNA
156	117	TB10Cs4C5	0	0	0	0	0	0	C/D snoRNA
157	140	TB10Cs-7pH1	0	0	4	12	1	2	H/ACA snoRNA
158	163	TB11Cs5C2	0	0	23	16	20	15	C/D snoRNA
159	3	TB2Cs1C1	0	0	3	10	1	2	C/D snoRNA
160	51	TB8Cs8H1	0	0	1	4	2	4	H/ACA snoRNA
161	109	TB10Cs4C1	0	0	0	0	2	4	C/D snoRNA
162	22	TB6Cs2C2	0	0	0	0	2	4	C/D snoRNA
163	85	TB9Cs9H1	0	0	0	0	1	2	H/ACA snoRNA
164	46	TB8Cs4C1	0	0	4	12	3	9	C/D snoRNA
165	141	TB11Cs-1H1	0	0	1	4	2	4	H/ACA snoRNA
166	142	TB11Cs1C1	0	0	1	4	2	4	C/D snoRNA
167	153	TB11Cs3H2	0	0	1	4	4	11	H/ACA snoRNA
168	45	TB8Cs4H1	0	0	0	0	0	0	H/ACA snoRNA
169	122	TB10Cs6C1	0	0	0	0	0	0	C/D snoRNA
170	81	TB9Cs6H1	0	0	1	4	4	11	H/ACA snoRNA
171	82	TB9Cs6H2	0	0	2	8	3	9	H/ACA snoRNA
172	110	TB10Cs4H1	0	0	0	0	0	0	H/ACA snoRNA
173	131	TB10Cs-2pH1	0	0	3	10	6	13	H/ACA snoRNA
174	161	TB11Cs5C1	0	0	0	0	2	4	C/D snoRNA
